# Supplementary material for: Reduced incretin effect precedes diabetes development following duodenopancreatectomy in individuals without diabetes
Source: J Clin Invest. 2024 Mar 12;134(8):e175133. doi: 10.1172/JCI175133 (PMC11014652; doi:10.1172/JCI175133)
Supplement: Supporting data values [file jci-134-175133-s231.xlsx]

## Sheet: Glucose (A)
ID	gluc0	gluc30	gluc60	gluc90	gluc120	gluc150	gluc180	gluc210	gluc240
1	82	96	88	89	97	102	112	86	85
2	94	133	105	149	122	120	133	126	130
3	91	92	85	94	105	100	101	100	101
4	108	141	143	158	139	133	138	136	121
5	99	139	100	152	173	132	127	100	104
6	109	126	134	115	157	147	133	100	94
7	106	157	208	220	230	235	242	207	108
8	100	163	140	140	135	117	123	118	126
9	100	148	71	93	125	126	116	67	68
10	80	99	126	147	119	104	83	68	70
ID	gluc0	gluc30	gluc60	gluc90	gluc120	gluc150	gluc180	gluc210	gluc240
1	120	141	141	149	170	153	131	143	140
2	110	152	154	176	143	138	153	149	147
3	98	118	108	83	98	102	103	79	69
4	112	106	97	95	101	108	108	112	116
5	98	110	111	130	132	133	120	115	110
6	55	73	61	64	62	77	45	48	50
7	80	105	100	87	93	84	101	94	119
8	63	117	114	134	121	133	114	110	98
9	126	157	167	190	185	182	177	174	171
10	98	120	147	151	136	100	110	120	106
11	105	137	147	151	135	128	121	131	120
12	92	134	138	104	113	98	133	115	122
13	97	113	103	114	102	105	112	137	138
14	89	118	140	129	123	131	126	92	79
15	115	135	150	144	108	122	131	129	143
ID	gluc0	gluc30	gluc60	gluc90	gluc120	gluc150	gluc180	gluc210	gluc240
1	97	152	167	148	138	108	93	84	79
2	83	105	112	95	94	101	95	95	85
3	97	107	105	108	110	115	111	116	125
4	80	162	104	68	95	112	136	131	96
5	104	131	155	192	165	156	136	105	105
6	88	108	105	108	118	115	107	106	98
7	113	131	127	153	119	95	87	91	99
8	103	120	121	96	84	79	84	72	81
9	89	99	112	120	112	86	131	118	109
10	92	112	105	103	130	96	107	89	78

## Sheet: Insulin (B)
ID	ins0	ins30	ins60	ins90	ins120	ins150	ins180	ins210	ins240
1	6.3	66.3	84.1	83.5	63.5	68.3	83.2	34.2	26.8
2	5.2	17.4	31	28	37.1	68.1	75.9	52.7	52.9
3	4.2	47.3	47.3	31.7	25	21.5	51.1	19.5	15.9
4	1.3	9.6	113.1	178.8	100.3	106.5	95.3	98.5	63.9
5	1.4	10.4	31.4	34.7	25.8	14.7	12.2	5.9	4.6
6	10	87.1	152.5	157.7	110.1	193.9	109.9	81.1	31.5
7	11.5	35.4	90.3	163.6	161.5	66	56	39	78.5
8	5.8	47	19	29	34	22	14	25	37
9	9.6	151	11	16	39	36	52	10	2
10	8.7	12	1.7	30	81	48.7	21.3	10.8	5.7
ID	ins0	ins30	ins60	ins90	ins120	ins150	ins180	ins210	ins240
1	7.5	12.9	18.9	26.5	62.7	13.7	19.3	22.2	25.4
2	53.5	56.6	74.5	69.9	67.8	109.1	130.2	10.5	55.7
3	9	23.7	54.1	29.3	34.9	79.2	60	15.2	11.5
4	5.8	46.6	25.2	9.4	20.6	39.1	16.2	29.8	11.5
5	6.1	14	25.4	24.7	40.3	40	42.7	22.8	29.9
6	4.3	114.5	33	182	31.2	24.3	10	7.2	7.1
7	3	6.9	24.5	31	24.1	24	20	13	9.8
8	4.6	55.6	57.2	153.3	87.4	130.7	81	91.6	92.6
9	6.1	9.6	12.9	13.4	14.6	17.6	18.3	17.6	8.3
10	6.1	19.1	35.5	50	64.4	22.9	13.7	25.6	26
11	7.7	38.3	66.2	64.2	34.3	31.5	22.2	31.4	21.1
12	3.5	54.6	65.9	54.3	42.7	45.8	34.8	33	18
13	9.1	76.1	59.1	100.6	80.4	58.6	94.8	99.7	127.2
14	19.7	130.8	181.1	164.2	201.6	199.6	165.3	99.7	59.2
15	5.7	20.1	28.1	35.4	29.5	22.5	19.8	24.3	23.9
ID	ins0	ins30	ins60	ins90	ins120	ins150	ins180	ins210	ins240
1	6.6	39.6	59	33.5	59.4	40	8.2	11.7	8.6
2	3.5	1.9	76.2	42.5	47.8	65.7	38.2	55.1	27
3	0.7	4.9	4.6	5.2	3	3.3	3.9	5	5.7
4	3.6	76.6	79.6	8.5	17.4	30.5	35.5	33.1	16.1
5	6.3	27.5	41	65.1	66.1	45.9	36.2	23.1	21.1
6	10.1	21	55.2	54.1	100.9	80.7	76.8	82	71.8
7	16.5	28.5	68.7	75.2	72.4	34.9	21.8	22.3	22
8	4.6	30.1	41.8	27	30.4	23.8	21.2	10.2	8
9	8	21	61.2	52.4	43	51.2	60.9	49.1	40.3
10	15.1	99	123	104	136	104	115

## Sheet: C peptide (C)
ID	cpep0	cpep30	cpep60	cpep90	cpep120	cpep150	cpep180	cpep210	cpep240
1	2.2	6.6	9.8	9.2	8.8	9	10.2	7	5.4
2	1.6	7.3	5.4	9.4	8.7	11	12.4	12.5	9.9
3	1.5	5.9	4.9	4.7	5.9	7.4	7	5.6	5.1
4	1.5	5.5	7.3	10.6	10.7	8.8	9.7	8.1	8.2
5	0.6	2.6	6.5	6.4	8.5	7.2	4.2	2.7	2.3
6	3.7	8.1	10.4	10.6	8.9	8.5	7	7.2	6.9
7	1.9	2.9	6.1	6.8	7.9	7.1	10.6	8	6.2
8	2.4	6.2	7.1	9	8.5	8.2	7.2	6.5	5.5
9	2.2	11.2	9.8	6.2	7.3	8.1	8.7	5.2	3
10	2.2	2.6	1.9	4.4	8.8	7.9	6.2	4.6	2.5
ID	cpep0	cpep30	cpep60	cpep90	cpep120	cpep150	cpep180	cpep210	cpep240
1	3.4	5.6	5.6	7.2	10.9	12.6	9.9	10.3	9.7
2	10.7	11.5	12.9	12.2	12.5	13.9	14	10.5	6.3
3	2.2	6.4	9.7	8.1	8.8	11.8	11.1	9.6	7.1
4	1.8	7.7	6.1	3.4	4	6	4.9	5.7	3.6
5	1.6	2.6	3.3	4.5	5.6	5.9	5.5	5.3	5.4
6	1.1	6.3	4.2	10	5.2	4.5	2.8	2.5	2.2
7	1.5	2	4.3	6.3	4.4	4.1	5.5	4.9	6
8	1.6	3.2	3.9	6.1	5.9	6.6	6	6.6	6.2
9	1.5	1.9	2.4	2.7	2.9	3.3	3.5	3.8	4.2
10	0.8	1.6	2.5	3.9	5.6	4.1	3.6	3.7	3.6
11	2.2	4.2	6.5	7.5	6.1	5.6	5.5	5.5	5.1
12	1.4	5.4	7	6.6	7.3	6.1	7.7	7.4	6.6
13	1.6	4.5	5.4	7	7	6.6	7.9	8.3	10.5
14	2.1	5.3	7.5	8.1	9.3	9.3	9.2	6.9	5.4
15	1.9	2.9	3.3	4.5	4.7	4.1	3.6	4.9	5.1
ID	cpep0	cpep30	cpep60	cpep90	cpep120	cpep150	cpep180	cpep210	cpep240
1	3.4	7.2	10.6	12.3	12.9	11.4	8.7	7	5.4
2	2.5	4.9	9.3	9.2	9.3	11.2	10.4	9.8	8
3	1.4	1.9	2	2.1	2.1	2.2	2.2	2.7	2.5
4	1.1	5.1	7.5	3.5	3.6	4.6	6	6	4.6
5	2	3.2	5.7	8.6	8.6	9	9.2	7.2	5.2
6	2.8	4.1	7.1	8.9	11.6	12.6	12.8	14.2	12.7
7	2.5	3.4	6.2	8	7.8	6.6	5.1	4.6	4.9
8	0.7	2.7	4.2	3.7	3.6	2.9	2.6	1.8	1.3
9	1.8	2.7	5.3	6.1	5.8	6.5	7.6	7.2	6.7
10	2.1	5.5	8.6	8.9	10.6	10	11	6.6	7.1

## Sheet: GLP-1 (D)
ID	glp1 0	glp1 30	glp1 60	glp1 90	glp1 120	glp1 150	glp1 180	glp1 210	glp1 240
1	9	54	36	17	16	33	32	18	16
2	62	74	58	60	64	52	56	50	48
3	24	40	26	38	42	35	33	30	32
4	5.9	16.1	17.5	17.6	15.9	18.7	18.1	18.9	16.1
5	1	13.5	14.1	12.3	10.1	6.9	7.3	6.2	9.1
6	6.4	13.9	13.5	14.1	14.2	9.8	11.7	15.6	19.4
7	8.4	36.2	27.7	26	31.1	32.5	22.6	19	23.9
8	5.8	52.5	37.9	22.5	22.3	15.2	13.2	12.6	9
9	5.4	17.2	16.1	16.3	15.8	14	11.3	9	8.6
10	6.3	72.3	38.4	33.4	34.9	36.5	29.7	20.8	13.3
ID	glp1 0	glp1 30	glp1 60	glp1 90	glp1 120	glp1 150	glp1 180	glp1 210	glp1 240
1	14	14	18	19	34	33	22	29	30
2	5.7	22.3	21.1	23.7	21.4	19.1	23.3	23.9	17.1
3	9	60	84	38	40.25	33	53	43	32
4	23.55	52.5	32.77	75	82	30	30	86	100
5	42.6	53.2	76.6	53.3	66.5	55.2	53.7	51.5	53.6
6	30	59	45	45	55	55	31	41	27
7	24	36	52	82	92	64	62	40	54
8	17	27	26	100	60	58	100	45	40
9	5.7	16.7	26.6	27.2	22.2	20.2	21	20.6	20.6
10	10.7	17.4	23.7	20.4	20.3	21.5	18.7	14.6	16.3
11	3.2	17.6	15.1	17.7	23.4	18.9	25.6	23.9	26.6
12	10.3	17.8	22.8	19.2	23.3	17.8	20	16.8	15.4
13	4.9	12.9	9.6	41.2	50.4	10.1	9.9	10.7	11.4
14	8.3	21.6	17.4	17.5	18.9	25.3	25.2	24.5	21.4
15	5.1	26.3	12.7	14.6	16.6	16.2	12.6	14.7	12
ID	glp1 0	glp1 30	glp1 60	glp1 90	glp1 120	glp1 150	glp1 180	glp1 210	glp1 240
1	37	90	100	100	28	28	36	32	18
2	28	20	63	28	40	27	27	59	17
3	71	116	30	38	32	29	31	29	27
4	6.6	51.1	37.8	20.7	15.3	25.4	14.4	11.8	14.6
5	1.5	8.8	12.5	9.3	11	12	10.6	13.4	10.8
6	2.3	7.1	9.8	9.6	13.5	9.2	11	10.8	13.1
7	6.8	13.8	11.4	8.1	7.7	8.9	8.1	11.2	8.1
8	3	6.8	8.5	5.5	6.9	7.1	8.7	9.2	7.9
9	5.6	9.8	7.7	6.6	9.1	8.3	7.6	5.9	5
10	6.3	89.7	36.1	21.4	20.9	18.6	19.5	24.8	19.5

## Sheet: GIP (E)
ID	gip0	gip30	gip60	gip90	gip120	gip150	gip180	gip210	gip240
1	3	100	213	150	107	78	79	102	93
2	11	82	105	197	262	155	157	161	111
3	11	20	32	46	61	78	74	53	54
4	2.8	243.3	212.7	137.7	91.7	71.9	73.5	39.8	27.3
5	4.8	20.9	19.2	12.7	9.2	5.4	4.8	3.9	3.9
6	7	34.1	13.8	37.7	38.6	46.8	35.5	29.8	12.9
7	3.8	84.7	151.1	121.1	166.2	123.4	127.1	66.3	57.7
8	11.9	181.9	209.7	145.1	90.5	87	66.1	51.8	41.4
9	1.6	107.5	135.9	147.6	131.1	115.8	100.5	72.1	51.7
10	5	45.7	66.5	66.6	68.6	71.1	60.9	82.1	63.6
ID	gip0	gip30	gip60	gip90	gip120	gip150	gip180	gip210	gip240
1	1.6	6.1	11.6	19.8	11	15.4	12.3	31.7	25.8
2	1.7	38.2	59.4	12.3	22.7	41.8	25.4	30.3	60.4
3	1.6	155.5	135.9	147.6	131.1	115.8	100.5	72.1	51.7
4	2.2	86.9	40.8	94	125.1	174.1	152.5	162.5	127.3
5	5	45.7	66.5	66.6	68.6	71.1	60.9	82.1	63.6
6	11.6	179.1	44.5	53.7	102.6	87.1	143.9	127.1	94.3
7	5.8	24.7	43.7	49	51.1	43	38.8	37.4	38
8	6.2	99	123.1	157.2	109.1	89	72.4	61.8	53.9
9	2.3	78.9	30.9	35.1	17.6	12.5	15.6	13.6	11.4
10	6.6	56.5	60.4	72.3	77.5	69.4	74	63.7	45.3
11	9.1	178.2	185.8	180.6	144.8	186.3	153.7	118.2	128.7
12	1.6	89.1	54.4	66.4	77	66.9	85.4	73.6	89.4
13	6.6	137.2	140.9	111.1	121.4	109.1	106.3	130.3	108.2
14	2.4	54.4	45.1	43.5	59.8	56.4	52.8	58.3	72.6
15	6.9	62.7	102.8	90.6	74	66.6	47.8	59.9	54.8
ID	gip0	gip30	gip60	gip90	gip120	gip150	gip180	gip210	gip240
1	16	25	48	67	79	76	41	64	67
2	21	37	89	158	133	124	72	58	27
3	12	36	39.3	32.1	58.3	63.2	71.5	45.5	39.8
4	3.8	81.4	86.5	69.9	90.2	70.7	72.2	61.5	34.4
5	4.2	52.7	67.7	76	68.9	92.7	89.9	55.4	39.1
6	11.6	142	170.6	133.8	116.5	137.2	121	85.6	41.7
7	2.4	108.7	138.5	66.3	98.2	81.9	52.3	52.1	41
8	4.2	52.7	67.7	76	68.9	92.7	89.9	55.4	39.1
9	58.2	61.4	92.3	96.8	104.1	101.7	93.2	83.9	65.4
10	3.8	81.4	86.5	69.9	90.2	70.7	72.2	61.5	34.4

## Sheet: MMT - BCGS (F)
POST NGT
ID	glu sens MMT
1	421.049
2	170.74
3	248.341
4	208.499
5	105.027
6	61.2316
7	163
8	225.603
9	325.157
10	210.495
POST IGT
ID	glu sens MMT
1	21.0163
2	121.416
3	123.113
4	121.891
5	63.5037
6	66.3494
7	97.8548
8	112.481
9	263.415
10	86.8627
11	28.0146
12	239.445
13	26.9701
14	254.76
15	217.361
POST- DM
ID	glu sens MMT
1	102.903
2	89.8327
3	58.0497
4	68.8865
5	111.539
6	98.1662
7	31.836
8	87.202
9	142.733
10	75.3338

## Sheet: HC - BCGS (G)
POST NGT
ID	glu sens IPER
1	105.328
2	84.2598
3	87.8793
4	90.2518
5	60.6829
6	138.11
7	52.1345
8	92.1721
9	121.948
10	156.737
POST IGT
ID	glu sens IPER
1	35.0324
2	113.109
3	24.9205
4	95.0426
5	71.1929
6	36.1529
7	54.8339
8	74.8606
9	65.4806
10	72.6434
11	58.6202
12	122.979
13	89.8434
14	117.936
15	200.118
POST- DM
ID	glu sens IPER
1	87.1062
2	99.7115
3	102.605
4	31.6061
5	131.802
6	56.4467
7	77.4144
8	64.7669
9	145.843
10	84.723

## Sheet: IE (H)
POST NGT
ID	MMT/IPER
1	3.99751
2	2.02636
3	2.82593
4	2.31019
5	1.73074
6	-
7	3.12653
8	2.44763
9	2.66635
10	1.34298
POST IGT
ID	MMT/IPER
1	0.59991
2	1.07344
3	4.94024
4	1.28249
5	0.891996
6	1.83524
7	1.78457
8	1.50254
9	4.02279
10	1.19574
11	0.477901
12	1.94705
13	0.30019
14	2.16016
15	1.08617
POST- DM
ID	MMT/IPER
1	1.18135
2	0.900926
3	0.565758
4	2.17953
5	0.846261
6	1.73909
7	0.411242
8	1.3464
9	0.978672
10	0.889178
